# Supplementary material for: Exploring the Distinct Distribution of Archaeal Communities in Sites Contaminated with Explosives
Source: Biomolecules. 2022 Mar 23;12(4):489. doi: 10.3390/biom12040489 (PMC9028785; doi:10.3390/biom12040489)
Supplement: Supplementary file 1 [file biomolecules-12-00489-s001.zip]

Archive with 1 entries (1 files):
- biomolecules-1429069-supplementary.pdf
